# Supplementary material for: Insights into KIF11 pathogenesis in microcephaly-lymphedema-chorioretinopathy syndrome from a lymphatic perspective
Source: JCI Insight. 2025 Dec 18;11(3):e177656. doi: 10.1172/jci.insight.177656 (PMC12893108; doi:10.1172/jci.insight.177656)
Supplement: Supporting data values [file jciinsight-11-177656-s220.xlsx]

## Sheet: Fig 1g 
Control Patient	KIF11 patient
23	11
18	12
34	14
22	10
19	12
28
21

## Sheet: Fig 2b 
c.1039_1040delCT/p.L374Efs*8							c.1158C>T/p.R387*
Ctrl (wt)	Ctrl (mut)	F2-I.2 (wt)	F2-I.2 (mut)	F2-II.1 (wt)	F2-II.1 (mut)		Ctrl (wt)	Ctrl (mut)	F1-I.2 (wt)	F1-I.2 (mut)	F1-II.1 (wt)	F1-II.1 (mut)
1	0.00053937	0.430861	0.093641	0.612943	0.123517		1	0.00103398	0.865929	0.107788	0.042011	0.001136
1	1.77e-05	0.543639	0.145217	0.64003	0.114257		1	0.000362	0.882239	0.199679	0.09653	0.028021
1	0.000252	0.20681	0.051331	0.272546	0.016138		1	0.000252	0.365629	0.035669	0.123879	0

## Sheet: Fig 3c 
PROX1/GAPDH					KIF11/GAPDH					FOXC2/GAPDH					KIF11/GAPDH
24H		48H			24H		48H			24H		48H			24H		48H
siRNAC	siRNA PROX1	siRNAC	siRNA PROX1		siRNAC	siRNA PROX1	siRNAC	siRNA PROX1		siRNAC	siRNA FOXC2	siRNAC	siRNA FOXC2		siRNAC	siRNA FOXC2	siRNAC	siRNA FOXC2
1	0.331843	1	0.217901		1	0.6649	1	0.789675		1	0.432435	1	0.391894		1	0.817162	1	0.378494
1	0.234942	1	0.277344		1	0.606821	1	0.835607		1	0.485703	1	0.425631		1	0.795648	1	0.371241
1	0.132288	1	0.105144		1	0.639028	1	0.67292		1	0.366512	1	0.426657		1	0.77932	1	0.305277

## Sheet: Fig 4b 
E10.5
	VEGFR3								KIF11
Dermal lymphtic	106	111	94	78	104	112	169		30	43	68	80	38	30	69
Thoracic duct	36	32	34	19	23				13	9	15	14	6
E11.5
	VEGFR3								KIF11
Dermal lymphtic	101	97	97	140	112	129			19	27	34	58	42	43
Thoracic duct	94	53	77	95	71	62			14	15	11	16	7	13
E12.5
	VEGFR3								KIF11
Dermal lymphtic	58	90	103	80	63	127	86	114	29	55	50	48	71	84	42	61
Thoracic duct	53	51	45	46	58	49	61	55	12	3	8	10	15	8	4	10
E13.5
	VEGFR3								KIF11
Dermal lymphtic	75	72	56	78	69	67	81	88	33	26	19	29	52	30	45
Thoracic duct	63	52	68	60	79	64	62	58	11	9	10	5	14	12	5

## Sheet: Fig 6d
1% DMSO					10 µM Ispinesib					25 µM Ispinesib					50 µM Ispinesib
LECs	DA Ecs	Somites	LECs/Somite	DA ECs/Somite	LECs	DA Ecs	Somites	LECs/Somite	DA ECs/Somite	LECs	DA Ecs	Somites	LECs/Somite	DA ECs/Somite	LECs	DA Ecs	Somites	LECs/Somite	DA ECs/Somite
34	37	6	5.66667	6.16667	21	39	6	3.5	6.5	19	31	6	3.16667	5.16667	4	31	6	0.666667	5.16667
28	35	6	4.66667	5.83333	10	36	6	1.66667	6	20	35	6	3.33333	5.83333	3	32	6	0.5	5.33333
23	39	6	3.83333	6.5	21	29	6	3.5	4.83333	23	34	6	3.83333	5.66667	9	24	6	1.5	4
24	32	6	4	5.33333	19	31	6	3.16667	5.16667	1	33	6	0.166667	5.5	13	32	6	2.16667	5.33333
25	35	6	4.16667	5.83333	7	37	6	1.16667	6.16667	25	37	6	4.16667	6.16667	10	34	6	1.66667	5.66667
30	38	6	5	6.33333	9	35	6	1.5	5.83333	15	36	6	2.5	6	16	31	6	2.66667	5.16667
12	38	6	2	6.33333	31	25	6	5.16667	4.16667	25	35	6	4.16667	5.83333	15	35	6	2.5	5.83333
23	38	6	3.83333	6.33333	47	27	6	7.83333	4.5	25	37	6	4.16667	6.16667	16	27	6	2.66667	4.5
11	44	6	1.83333	7.33333	18	31	6	3	5.16667	24	37	6	4	6.16667	10	31	6	1.66667	5.16667
21	30	6	3.5	5	17	36	6	2.83333	6	37	40	6	6.16667	6.66667
24	37	6	4	6.16667	12	30	6	2	5	6	33	6	1	5.5
					12	35	6	2	5.83333	7	33	6	1.16667	5.5

## Sheet: Fig 7a 
DMSO	5	10	25	50	100	200	Ispinesib [nm]
100	89	89	53	58	17	0
134	98	85	62	44	9	3
102	78	68	43	49	17	2
89	69	71	43	39	16	0
130	99	94	71	29	18	0
99	112	48	56	39	19	5
134	120	56	54	42	24	5
99	87	73	64	46	9	0
100	79	64	58	45	18	4
128	86	58	70	36	27	5
96	110	59	59	37	21	3
98	81	99	63	39	16	2
90	70	73	61	29	11	1
138	109	66	62	58	21	0
130	87	78	73	71	20	7
127	85	63	76	47	10	4
96	110	74	89	61	17	3
113	73	45	38	51	11	8
121	87	56	39	34	23	11
117	89	56	43	78	24	8
114	91	69	50	49	26	9
106	100	74	56	89	29	0
101	104	96	65	34	19	0
89	90	72	67	47	32	4
89	88	65	65	43	30	5
90	79	70	39	50	29	3
125	95	78	68	66	26	2
129	100	87	89	54	16	1
89	79	65	45	44	11	0
125	99	87	62	36	19	7

## Sheet: Fig 7e 
Average sprout length							Number of sprouts/ spheroid
DMSO	+VEGF-C	25nM	50nM	100nM			DMSO	+VEGF-C	25nM	50nM	100nM
54	300	210	130	43			3	10	18	10	3
23	312	230	127	34			4	13	17	9	4
45	300	167	130	65			5	14	15	8	2
54	287	234	90	77			6	12	13	7	1
45	276	245	95	46			3	9	12	5	5
40	256	237	89	65			2	14	8	6	6
43	245	237	130	75			8	7	12	8	7
42	243	198	129	73			6	10	10	10	1
72	241	189	119	72			3	17	8	12	2
55	231	178	181	80			6	15	12	13	3
30	239	169	130	20			4	22	10	8	4
43	265	178	98	75			3	23	8	5	4
34	245	210	198	21			2	12	11	4	10
65	287	211	189	31			5	12	10	7	2
77	276	231	178	22			6	16	12	4	3
46	256	160	90	23
65	245	155	89	24
21	243	140	65	25
31	241	130	49	26
22	231	200	110	30
23	167	198	120	18
24	234	178	130	10
25	245	130	110	17
26	237	129	113	26
30	237	119	108	19
18	198	181	103	54
10	189	130	102	61
17	178	165	78	62

## Sheet: Fig 8c
P-Akt/Total Akt													P-MAPK/Total MAPK
0		5		10		15		30		45			0		5		10		15		30		45
DMSO	ISP	DMSO	ISP	DMSO	ISP	DMSO	ISP	DMSO	ISP	DMSO	ISP		DMSO	ISP	DMSO	ISP	DMSO	ISP	DMSO	ISP	DMSO	ISP	DMSO	ISP
1	1	3.07007	1.45976	6.87172	1.0323	5.96869	1.57221	20.021	6.96475	27.8651	10.8527		1	1	2.12552	2.05796	2.47163	1.86245	2.46691	2.07099	6.61083	6.14205	7.26753	6.75054
1	1	1.51578	1.01506	4.01949	2.06849	7.79969	1.04163	14.5067	4.83674	25.86	9.45647		1	1	2.64604	1.92369	3.11492	1.65149	3.20437	1.36649	5.17662	3.3314	7.59803	5.37013
1	1	1.1832	1.40442	1.34977	1.64022	2.07993	4.33521	21.5699	17.4495	22.5413	17.8392		1	1	2.09533	1.21142	3.06745	1.41193	3.89531	1.84561	6.12055	5.26247	7.94698	8.8861

## Sheet: Fig 8d 
	48hr									72hr
KIF11	siCtrl				siKIF11					siCtrl				siKIF11
	1	1	1	1	0.0519209	0.0296769	0.0859033	0.117988		1	1	1	1	0.0671228	0.0356136	0.139118	0.183431
PROX1	siCtrl				siKIF11					siCtrl				siKIF11
	1	1	1	1	0.659188	0.514848	0.400067	0.721811		1	1	1	1	0.502032	0.542417	0.31329	0.47033
VEGFR3	siCtrl				siKIF11					siCtrl				siKIF11
	1	1	1		0.758642	0.439679	0.212507				1	1	1	0.54754	0.622525	0.271858
LYVE1	siCtrl				siKIF11					siCtrl				siKIF11
	1	1	1	1	0.821849	0.910642	0.507571	0.881727		1	1	1	1	0.726208	0.463863	0.32993	0.506515
PDPN	siCtrl				siKIF11					siCtrl				siKIF11
	1	1	1	1	0.914119	1.08629	0.897908	1.25048		1	1	1	1	0.795514	1.16836	0.966279	0.944115
FOXC2	siCtrl				siKIF11					siCtrl				siKIF11
		1	1	1	1.10562	1.92612	0.968519				1	1	1	0.701297	0.898479	0.655883
ZO-1	siCtrl				siKIF11					siCtrl				siKIF11
	1	1	1	1	0.721735	0.832501	0.806298	0.780799		1	1	1	1	0.673076	0.910071	0.713412	0.571438
CLDN5	siCtrl				siKIF11					siCtrl				siKIF11
	1	1	1	1	0.774464	0.760533	0.683522	0.707179		1	1	1	1	0.717302	0.622841	0.586094	0.455604
										siCtrl				siKIF11
CDH5	siCtrl				siKIF11					1	1	1	1	0.8677	1.46736	0.913707	0.713107
	1	1	1	1	0.875535	0.691787	0.879033	0.911373

## Sheet: Fig 8e 
	KIF11									PROX1									VEGFR3
	siRNA C				siRNA KIF11					siRNA C				siRNA KIF11					siRNA C				siRNA KIF11
48H	1	1	1	1	0.0393123	0.0481752	0.0522256	0.18216		1	1	1	1	0.103898	0.676032	0.666119	0.316207		1	1	1	1	0.603911	0.797655	0.994422	0.452607
72H	1	1	1	1	0.154164	0.101214	0.0221198	0.0228959		1	1	1	1	0.278729	0.166696	0.07197	0.197212		1	1	1	1	0.723147	0.681359	0.537998	0.297439

[truncated: 6 more sheets: Fig S3b , Fig S3c , Fig S4a , Fig S4b , Fig S4c  , Fig S4e ]
